# Supplementary material for: Docking to a Basic Helix Promotes Specific Phosphorylation by G1-Cdk1
Source: Int J Mol Sci. 2021 Sep 1;22(17):9514. doi: 10.3390/ijms22179514 (PMC8431026; doi:10.3390/ijms22179514)
Supplement: Supplementary file 1 [file ijms-22-09514-s001.zip]

Archive with 1 entries (1 files):
- ijms-1317427-supplementary.pdf
